# Supplementary material for: Overexpression of OsCASP1 Improves Calcium Tolerance in Rice
Source: Int J Mol Sci. 2021 Jun 1;22(11):6002. doi: 10.3390/ijms22116002 (PMC8199569; doi:10.3390/ijms22116002)
Supplement: Supplementary file 1 [file ijms-22-06002-s001.zip]

Archive with 1 entries (1 files):
- ijms-OXCASP1-Supplementary materials.pdf
